# Supplementary material for: Protective Properties of a Microstructure Composed of Barrier Nanostructured Organics and SiOx Layers Deposited on a Polymer Matrix
Source: Nanomaterials (Basel). 2018 Aug 31;8(9):679. doi: 10.3390/nano8090679 (PMC6164386; doi:10.3390/nano8090679)
Supplement: Supplementary file 1 [file nanomaterials-08-00679-s001.zip]

Archive with 1 entries (1 files):
- nanomaterials-326749-SI.pdf
